# Supplementary material for: Actin activates Pseudomonas aeruginosa ExoY nucleotidyl cyclase toxin and ExoY-like effector domains from MARTX toxins
Source: Nat Commun. 2016 Dec 5;7:13582. doi: 10.1038/ncomms13582 (PMC5150216; doi:10.1038/ncomms13582)
Supplement: Supplementary Data 1 — Mass spectrometry based quantitation (LFQ scores) of proteins copurifying from yeast with ExoY-TAP. [file ncomms13582-s2.xls]

## Sheet: 20130724_Undine
Supplementary Data 1. Mass spectrometry based quantitation (LFQ scores) of proteins co-purifying from yeast with ExoY-TAP
UniProt identifiers	Gene names	Number of similar proteins identified	Unique peptides for protein identification	PEP	log2(LFQ) control	log2(LFQ) TAP-ExoY	control (imputed)	Difference ExoY/Control	Est. enrichment (fold over control)
Q9I1S4	EXOY	1	19	1.9132e-109	0	26.1919	14.5	11.6919	3308.38
P60010	ACT1	1	5	3.1039e-97	14.8184	25.8499	14.8184	11.0314	2093.11
Q06440	CRN1	1	17	2.6317e-67	0	23.4116	14.5	8.91158	481.563
P43597	YFR016C	1	27	5.4309e-153	0	22.793	14.5	8.29303	313.654
P29453	RPL8B	1	3	1.659e-121	0	22.7803	14.5	8.28031	310.901
P02293;P02294	HTB1;HTB2	2	5	2.8587e-14	0	22.4717	14.5	7.97167	251.022
P05748;P54780	RPL15A;RPL15B	2	6	1.6998e-17	0	22.347	14.5	7.847	230.241
P05739	RPL6B	1	3	3.896e-33	0	22.2832	14.5	7.78325	220.288
P07259	URA2	2	46	8.8696e-141	0	22.2444	14.5	7.74435	214.428
P0CX43;P0CX44	RPL1A;RPL1B	2	9	3.1935e-43	0	21.9929	14.5	7.49286	180.126
P05755;O13516	RPS9B;RPS9A	2	11	6.9447e-36	0	21.9636	14.5	7.4636	176.509
P05738;P51401	RPL9A;RPL9B	2	7	2.4931e-29	0	21.9291	14.5	7.42915	172.344
P22147	KEM1	1	28	7.1291e-90	0	21.8853	14.5	7.38528	167.182
P22137	CHC1	1	31	2.1338e-134	0	21.8266	14.5	7.32664	160.523
P53622	COP1	1	23	1.2954e-104	0	21.7613	14.5	7.2613	153.415
P48589	RPS12	1	6	1.7363e-54	0	21.7423	14.5	7.24234	151.412
P15108	HSC82	1	4	1.2306e-73	0	21.6108	14.5	7.11077	138.215
P26785	RPL16B	1	4	1.2451e-28	0	21.552	14.5	7.05201	132.699
P05319	RPP2A	1	3	6.1524e-41	0	21.5404	14.5	7.04038	131.633
P14120	RPL30	1	2	4.7873e-11	0	21.5257	14.5	7.02573	130.303
P0CX39;P0CX40	RPS8A;RPS8B	2	7	2.3422e-24	0	21.4808	14.5	6.98075	126.303
P0CX35;P0CX36	RPS4A;RPS4B	2	10	2.1092e-75	0	21.3969	14.5	6.89692	119.174
P16140	VMA2	1	18	8.9918e-95	0	21.3704	14.5	6.87039	117.002
P38088;P38088-2	GRS1	2	10	2.7792e-24	0	21.369	14.5	6.86901	116.89
P26321	RPL5	1	6	4.7781e-25	0	21.2909	14.5	6.79092	110.731
P07280;P07281	RPS19A;RPS19B	2	5	1.2566e-19	0	21.2862	14.5	6.78619	110.369
P53254	UTP22	1	18	4.3642e-83	0	21.267	14.5	6.76699	108.91
P16521	YEF3	2	16	8.4281e-63	0	21.2625	14.5	6.76247	108.569
P0C0W9;Q3E757	RPL11A;RPL11B	2	5	3.0126e-16	0	21.2614	14.5	6.76138	108.487
P25443	RPS2	1	6	5.1491e-17	0	21.1962	14.5	6.69617	103.693
P05756	RPS13	1	5	8.0798e-19	0	21.1686	14.5	6.66858	101.728
P0C2H9;P0C2H8	RPL31B;RPL31A	2	3	4.2216e-09	0	21.1074	14.5	6.60744	97.5074
P40513	MAM33	1	3	2.465e-15	0	21.0917	14.5	6.59165	96.446
P46367	ALD4	1	13	4.5455e-79	0	21.0584	14.5	6.55841	94.2493
P04449;P24000	RPL24A;RPL24B	2	4	4.5686e-38	0	21.0561	14.5	6.5561	94.0985
P0CX47;P0CX48	RPS11A;RPS11B	2	4	5.4563e-15	0	21.048	14.5	6.548	93.5717
P0C0W1;Q3E7Y3	RPS22A;RPS22B	2	2	1.3946e-18	0	21.0401	14.5	6.54013	93.0626
P14540	FBA1	1	7	6.0043e-29	0	21.023	14.5	6.52303	91.9661
P0C0X0;Q3E7X9	RPS28B;RPS28A	2	2	5.7393e-18	0	20.9912	14.5	6.4912	89.9593
P35997;P38711	RPS27A;RPS27B	2	2	2.1119e-06	0	20.9636	14.5	6.4636	88.2546
P23248	RPS1B	1	2	1.042e-26	0	20.9243	14.5	6.42434	85.8853
P13517	CAP2	1	9	3.2274e-46	0	20.9152	14.5	6.41517	85.3412
P28007	GAR1	1	4	4.4183e-11	0	20.9003	14.5	6.40029	84.4655
P0CX84;P0CX85	RPL35A;RPL35B	2	3	1.2753e-24	0	20.8683	14.5	6.36831	82.6137
P19882	HSP60	1	16	4.7412e-59	0	20.8516	14.5	6.35163	81.6641
P25567	SRO9	1	7	2.3529e-22	0	20.8462	14.5	6.34621	81.3579
P61830	HHT1	1	2	0.00017279	0	20.8454	14.5	6.34537	81.3105
P38249	RPG1	1	19	4.2988e-51	0	20.8112	14.5	6.3112	79.4073
P0CX51;P0CX52	RPS16A;RPS16B	2	6	2.0336e-28	0	20.7879	14.5	6.28788	78.1341
P39935	TIF4631	1	17	6.7091e-105	0	20.7577	14.5	6.25768	76.5155
P06103	PRT1	1	13	2.2375e-41	0	20.6946	14.5	6.19464	73.2441
P34160	STO1	1	16	7.4835e-63	0	20.6574	14.5	6.15744	71.3796
P41811	SEC27	1	9	1.1068e-27	0	20.6495	14.5	6.14948	70.9869
P26786	RPS7A	1	3	1.2214e-44	0	20.6331	14.5	6.13307	70.184
P48164	RPS7B	1	3	3.069e-56	0	20.5523	14.5	6.05225	66.3604
P25491	YDJ1	1	8	1.1075e-21	0	20.5305	14.5	6.03051	65.3679
P39077	CCT3	1	11	2.6956e-36	0	20.5297	14.5	6.02974	65.333
P40212;Q12690	RPL13B;RPL13A	2	3	1.2222e-09	0	20.5005	14.5	6.00048	64.0213
P40991	NOP2	1	10	2.6572e-32	0	20.4997	14.5	5.9997	63.9867
P10664;P49626	RPL4A;RPL4B	2	12	1.4991e-72	17.4593	23.4321	17.4593	5.9728	62.8047
P27476	NSR1	1	11	3.2062e-32	0	20.4467	14.5	5.94668	61.6778
P47079	CCT8	1	12	8.1796e-52	0	20.3827	14.5	5.88269	59.0019
P07260	CDC33	1	5	3.7501e-23	0	20.3673	14.5	5.8673	58.3759
P38934	BFR1	1	12	8.0096e-53	0	20.3515	14.5	5.85154	57.7416
P41810	SEC26	1	13	1.036e-67	0	20.3007	14.5	5.80073	55.7434
Q05022	RRP5	1	19	7.8008e-75	0	20.268	14.5	5.76797	54.4919
P39960	BEM2	1	19	8.0489e-56	0	20.2573	14.5	5.7573	54.0904
P15424	MSS116	1	10	4.928e-48	0	20.192	14.5	5.69196	51.6953
P0CH08;P0CH09;P0CG63	RPL40A;RPL40B;UBI4	3	2	5.8725e-16	0	20.182	14.5	5.68204	51.341
P50109	PSP2	1	11	5.1278e-29	0	20.1635	14.5	5.66349	50.6851
P06105	SCP160	1	41	8.5692e-164	17.192	22.8234	17.192	5.63136	49.5688
P40525;P87262	RPL34B;RPL34A	2	2	0.0017643	0	20.1301	14.5	5.63006	49.5241
P38788	SSZ1	1	11	2.1626e-34	0	20.1055	14.5	5.60546	48.6868
Q03690	CLU1	1	15	3.8105e-46	0	20.0953	14.5	5.59533	48.3462
P0CX45;P0CX46	RPL2A;RPL2B	2	3	2.9294e-08	0	20.0823	14.5	5.58226	47.9102
Q12329	HSP42	1	6	8.4241e-23	0	20.0563	14.5	5.55629	47.0555
P28495	CAP1	1	4	2.7147e-17	0	20.0149	14.5	5.51495	45.7262
Q02326	RPL6A	1	3	7.4659e-28	0	20.014	14.5	5.514	45.6961
P32074	SEC21	1	12	3.0318e-43	0	19.9859	14.5	5.48593	44.8156
P26784	RPL16A	1	4	2.0982e-17	0	19.9791	14.5	5.47911	44.6043
P49167	RPL38	1	3	6.5319e-15	0	19.9753	14.5	5.47533	44.4876
Q06685	VIP1	1	14	1.7282e-43	0	19.9722	14.5	5.47225	44.3927
P32598	GLC7	1	7	2.2811e-21	0	19.9707	14.5	5.47071	44.3453
P28241	IDH2	1	5	7.7672e-20	0	19.9563	14.5	5.45631	43.9049
P39730	FUN12	1	11	7.7397e-34	0	19.9222	14.5	5.42225	42.8805
P10964	RPA190	1	18	8.4534e-58	0	19.9012	14.5	5.40121	42.2597
P38696	ARP1	1	4	3.0259e-12	0	19.875	14.5	5.37503	41.4997
P22138	RPA135	1	12	2.9266e-38	0	19.8614	14.5	5.3614	41.1095
P40047	ALD5	1	9	8.9328e-64	0	19.8333	14.5	5.33328	40.316
P41805	RPL10	1	7	1.3529e-17	0	19.7994	14.5	5.29943	39.3811
P16861	PFK1	1	12	1.2164e-35	0	19.7889	14.5	5.28886	39.0936
P02557	TUB2	1	6	1.4258e-23	0	19.7668	14.5	5.2668	38.5004
Q04225	RRB1	1	8	1.9605e-38	0	19.7397	14.5	5.23965	37.7826
P32495	NHP2	1	2	7.3535e-07	0	19.7051	14.5	5.20506	36.8875
Q03735	NAB6	1	3	1.3883e-07	0	19.7007	14.5	5.20068	36.7757
Q03640	TCB3	1	9	3.1028e-40	0	19.6956	14.5	5.19556	36.6454
P39938;P39939	RPS26A;RPS26B	2	3	2.8913e-09	0	19.694	14.5	5.19396	36.6048
P38828	LSM12	1	9	1.0132e-29	0	19.6762	14.5	5.17618	36.1564
P27692	SPT5	1	13	4.0031e-46	0	19.6709	14.5	5.17086	36.0233
P0CX41;P0CX42	RPL23A;RPL23B	2	2	1.5903e-29	0	19.652	14.5	5.15202	35.556
Q01855	RPS15	1	3	2.207e-10	0	19.6362	14.5	5.13619	35.168
P0C0T4;Q3E792	RPS25B;RPS25A	2	3	4.5302e-09	0	19.5685	14.5	5.0685	33.556
P07703	RPC40	1	8	3.8685e-33	0	19.5472	14.5	5.04721	33.0645
Q08208	NOP12	1	9	1.2507e-30	0	19.5419	14.5	5.04195	32.9441
Q03940	RVB1	1	6	2.829e-18	0	19.5314	14.5	5.03136	32.7032
P38968	SEC31	1	10	9.3748e-31	0	19.5097	14.5	5.0097	32.2159
P25293	NAP1	1	5	1.2305e-28	0	19.4772	14.5	4.97718	31.4978
P21954	IDP1	1	8	3.8364e-30	0	19.4547	14.5	4.95469	31.0106
P53297	PBP1	1	6	1.9156e-14	0	19.4306	14.5	4.9306	30.4971
Q12522	TIF6	1	3	1.1651e-08	0	19.424	14.5	4.92403	30.3585
P33892	GCN1	1	17	1.1275e-67	0	19.4135	14.5	4.91353	30.1384
P05453	SUP35	1	6	3.7295e-19	0	19.3971	14.5	4.89713	29.7977
P08518	RPB2	1	13	1.0316e-64	0	19.3865	14.5	4.88646	29.5782
P09733;P09734	TUB1;TUB3	2	6	2.9663e-18	0	19.3138	14.5	4.8138	28.1254
P33322	CBF5	1	9	2.6574e-65	16.7333	21.5417	16.7333	4.80834	28.0191
Q03532	HAS1	1	8	2.9412e-27	0	19.2814	14.5	4.78145	27.5017
P24783	DBP2	1	9	1.178e-68	0	19.273	14.5	4.77296	27.3404
P32861	UGP1	1	9	6.8366e-26	0	19.2389	14.5	4.73893	26.703
P20447	DBP3	1	7	1.1091e-22	0	19.2346	14.5	4.73458	26.6226
P32558	SPT16	1	11	2.6969e-46	0	19.198	14.5	4.69801	25.9562
P04806	HXK1	1	7	5.7818e-24	0	19.1864	14.5	4.68638	25.7478
P15303	SEC23	1	10	1.6443e-30	0	19.1804	14.5	4.68042	25.6417
P00942	TPI1	1	4	6.2369e-16	0	19.1147	14.5	4.61467	24.4993
Q04491	SEC13	1	5	3.7348e-15	0	19.1046	14.5	4.60462	24.3293
P06169	PDC1	3	10	2.3177e-25	16.7031	21.2919	16.7031	4.58881	24.0641
P38996	NAB3	1	8	9.4975e-28	0	19.087	14.5	4.58696	24.0333
P05317	RPP0	1	9	1.0857e-33	18.9351	23.518	18.9351	4.58288	23.9654
Q03048	COF1	1	3	1.8061e-09	0	19.0544	14.5	4.55436	23.4963
P40413	CCT5	1	8	2.7333e-20	0	19.0472	14.5	4.54719	23.3798
P53914	KRE33	1	9	3.0067e-31	0	19.0375	14.5	4.53752	23.2236
Q06205	FPR4	1	4	1.3032e-22	0	19.0373	14.5	4.53725	23.2193
P0CS90	SSC1	2	7	2.0467e-22	0	19.0317	14.5	4.53171	23.1303
O14455;P05745	RPL36B;RPL36A	2	2	1.1042e-09	0	18.9988	14.5	4.49882	22.6089
Q04373	PUF6	1	7	3.1174e-28	0	18.9986	14.5	4.4986	22.6055
P39078	CCT4	1	7	5.5662e-35	0	18.9934	14.5	4.49339	22.524
P38061	RPL32	1	3	2.1021e-09	0	18.9768	14.5	4.47679	22.2663
P37838	NOP4	1	7	5.4027e-22	0	18.976	14.5	4.47603	22.2546
P39940	RSP5	1	10	1.2346e-29	0	18.9394	14.5	4.4394	21.6966
P34163	TGL1	1	8	9.2417e-31	0	18.9356	14.5	4.43557	21.6391
P39727	ERV46	1	5	7.1631e-59	0	18.9287	14.5	4.42871	21.5365
P49166	RPL37A	1	3	1.0534e-10	0	18.922	14.5	4.42196	21.4359
Q03441	RMD1	1	9	3.4915e-40	0	18.9176	14.5	4.41756	21.3707
P53131	PRP43	1	7	5.5308e-44	0	18.9173	14.5	4.4173	21.3668
P25379	CHA1	1	8	1.0601e-28	0	18.9087	14.5	4.40865	21.2391
P43621	RET2	1	6	2.1674e-17	0	18.8894	14.5	4.38941	20.9577
P09440	MIS1	1	7	1.0047e-20	0	18.8841	14.5	4.38414	20.8813
Q12466	TCB1	1	11	1.7821e-36	0	18.8806	14.5	4.38062	20.8304
P47068	BBC1	1	9	7.6658e-36	0	18.8632	14.5	4.36318	20.5801
P43555	EMP47	1	2	0.00097409	0	18.8629	14.5	4.36293	20.5766
P19524	MYO2	2	14	5.6344e-41	0	18.8385	14.5	4.33846	20.2305
P33442	RPS1A	1	2	1.0851e-29	0	18.8097	14.5	4.30974	19.8317
P10081	TIF1	1	7	1.7973e-25	0	18.8076	14.5	4.30763	19.8028
P39015	STM1	1	3	2.7851e-18	0	18.7971	14.5	4.29706	19.6582
P25555	GBP2	1	11	7.2833e-36	16.0305	20.3264	16.0305	4.29594	19.643
P53378	TUB4	1	4	1.0544e-12	0	18.79	14.5	4.28995	19.5616
Q08965	BMS1	1	10	7.5299e-28	0	18.7859	14.5	4.28593	19.5071
P54115	ALD6	1	7	1.3433e-20	0	18.7763	14.5	4.27629	19.3772
P29311	BMH1	1	2	1.0032e-26	0	18.7468	14.5	4.24678	18.9849
P28000	RPC19	1	3	1.4358e-15	0	18.6915	14.5	4.19149	18.2711
P40069	KAP123	1	8	2.7216e-36	0	18.6895	14.5	4.18945	18.2453
P22803	TRX2	1	4	5.6331e-33	0	18.6885	14.5	4.18852	18.2335
P07149	FAS1	1	9	1.6083e-37	0	18.6668	14.5	4.16678	17.9608
P39985	POL5	1	9	6.4877e-55	0	18.662	14.5	4.16195	17.9008
Q12460	NOP56	1	18	3.4212e-101	18.0388	22.1567	18.0388	4.11792	17.3627
P32497	NIP1	1	7	1.3781e-19	0	18.5868	14.5	4.08685	16.9928
P26570;P33329	PPZ1;PPZ2	2	6	5.3868e-21	0	18.5751	14.5	4.07507	16.8546
P35191	MDJ1	1	5	8.8179e-15	0	18.5475	14.5	4.04751	16.5357
P36068	SHE2	1	3	3.2702e-18	0	18.5461	14.5	4.04608	16.5193
P06782	SNF1	1	5	6.1848e-13	0	18.5075	14.5	4.00754	16.0838
P38863	SPC97	1	8	9.8244e-24	0	18.5071	14.5	4.00707	16.0786
P32892	DRS1	1	8	6.8381e-36	0	18.4718	14.5	3.97183	15.6906
P42945	UTP10	1	11	2.4775e-28	0	18.4643	14.5	3.96431	15.609
Q08972	NEW1	1	8	1.1509e-24	0	18.4536	14.5	3.95362	15.4938
P31539	HSP104	1	7	7.5567e-20	0	18.4412	14.5	3.94119	15.3609
Q6Q547	NOP10	1	3	1.8361e-07	0	18.4388	14.5	3.93884	15.3359
P46655	GUS1	1	14	1.7382e-49	16.8522	20.7825	16.8522	3.93032	15.2456
P0CX31;P0CX32	RPS24A;RPS24B	2	2	2.0578e-05	0	18.4145	14.5	3.91448	15.0791
P47075	VTC4	1	7	3.6577e-19	0	18.4121	14.5	3.91208	15.0541
P39685	POM152	1	9	6.0418e-27	0	18.4087	14.5	3.90869	15.0187
P40010	NUG1	1	6	7.2831e-22	0	18.4086	14.5	3.90856	15.0174
P40059	DOT6	2	5	1.0758e-12	0	18.3965	14.5	3.89645	14.8918
P40561	SGN1	1	3	1.3179e-08	0	18.396	14.5	3.89603	14.8875
P42846	KRI1	1	6	7.5331e-18	0	18.3703	14.5	3.87033	14.6246
P43585	VTC2	1	8	1.1555e-28	0	18.3697	14.5	3.86973	14.6186
P28274	URA7	1	2	7.5532e-07	0	18.3687	14.5	3.86871	14.6082
P23641	MIR1	1	4	8.4235e-10	0	18.3577	14.5	3.85767	14.4969
P14126	RPL3	1	14	6.0079e-65	18.8588	22.7163	18.8588	3.85749	14.4951
P40075	SCS2	1	3	5.2114e-11	0	18.3479	14.5	3.84789	14.3989
P16474	KAR2	1	6	2.0978e-29	0	18.3353	14.5	3.83529	14.2737
Q06078	UTP21	1	5	4.8088e-13	0	18.3299	14.5	3.82988	14.2203
P27614	CPS1	1	7	1.1959e-23	0	18.3238	14.5	3.82382	14.1607
P32571	DOA4	1	6	8.6379e-29	0	18.3183	14.5	3.81831	14.1067
P17255	VMA1	1	6	3.0352e-14	0	18.3162	14.5	3.81615	14.0856
P32527	ZUO1	1	5	1.2456e-13	0	18.3044	14.5	3.80443	13.9716
P53550	DCP2	1	7	1.0663e-22	0	18.3025	14.5	3.80251	13.9531
P53011	SEH1	1	4	1.5422e-10	0	18.2646	14.5	3.76463	13.5915
P40217	TIF34	1	4	1.239e-14	0	18.2548	14.5	3.75484	13.4996
P06168	ILV5	1	5	1.0206e-18	0	18.2523	14.5	3.7523	13.4758
P04821	CDC25	1	6	7.0065e-16	0	18.2424	14.5	3.74242	13.3838
Q03973	HMO1	1	3	4.1786e-28	0	18.2371	14.5	3.73706	13.3342
P32481	GCD11	1	5	8.6549e-15	0	18.2326	14.5	3.73262	13.2932
P36041	EAP1	1	5	2.9744e-29	0	18.2194	14.5	3.71939	13.1719
P41903	TES1	1	4	1.7177e-11	0	18.2015	14.5	3.70146	13.0092
Q12220	DIP2	1	5	2.5571e-16	0	18.1973	14.5	3.69729	12.9716
P36008	TEF4	1	4	6.0099e-32	0	18.1816	14.5	3.68161	12.8314
P53252	PIL1	1	3	7.4014e-15	0	18.1768	14.5	3.6768	12.7887
P40509	SEC28	1	3	3.3736e-13	0	18.1613	14.5	3.66133	12.6523
Q02892	NOG1	1	7	1.0943e-16	0	18.161	14.5	3.66098	12.6493
P40693	RLP7	1	5	1.2693e-17	0	18.1064	14.5	3.60636	12.1793
P26783	RPS5	1	7	3.3327e-52	18.1318	21.7329	18.1318	3.60109	12.1349
Q02486	ABF2	1	2	6.4181e-05	0	18.089	14.5	3.58903	12.0339
P20459	SUI2	1	4	6.13e-18	0	18.0873	14.5	3.58727	12.0192
Q02931	NAN1	1	7	1.4704e-17	0	18.0828	14.5	3.5828	11.982
Q99288	DET1	1	4	3.932e-12	0	18.0771	14.5	3.57713	11.935
P00958	MES1	1	7	1.839e-19	0	18.0664	14.5	3.56645	11.847
Q04660	ERB1	1	4	8.1302e-12	0	18.0603	14.5	3.56028	11.7964
P04387	GAL80	1	4	4.4336e-13	0	18.0485	14.5	3.54847	11.7003
P25694	CDC48	1	11	1.3877e-44	16.8285	20.3754	16.8285	3.54691	11.6876
P36224	JNM1	1	5	1.9882e-15	0	18.0453	14.5	3.54532	11.6748
P12612	TCP1	1	6	1.0873e-21	0	18.0359	14.5	3.53591	11.5989
Q07362	PBP4	1	4	8.7827e-12	0	18.0301	14.5	3.5301	11.5522
P40485	SLM1	1	6	8.0777e-21	0	18.029	14.5	3.52896	11.5431
P25623	SYP1	1	5	2.8424e-15	0	18.0215	14.5	3.5215	11.4836
Q05518	PAL1	1	6	1.5883e-18	0	18.0212	14.5	3.52118	11.481
P30771	NAM7	1	6	5.0721e-28	0	18.0131	14.5	3.51313	11.4171
Q06406	LSM6	1	2	0.00018109	0	18.0124	14.5	3.51236	11.4111
P35189	TAF14	1	3	5.6879e-13	0	18.0016	14.5	3.50163	11.3265
P39729	RBG1	1	5	2.666e-16	0	17.9969	14.5	3.49689	11.2893
Q04305	UTP15	1	3	3.5816e-09	0	17.99	14.5	3.49004	11.2359
P53691	CPR6	1	3	1.1484e-09	0	17.9859	14.5	3.48588	11.2035
P05626	ATP4	1	4	3.5648e-15	0	17.9826	14.5	3.48259	11.178
P36036	YRA2	1	3	9.3171e-09	0	17.9708	14.5	3.47079	11.0869
Q06698	YLR419W	1	4	1.6146e-16	0	17.9458	14.5	3.44575	10.8962
P53883	NOP13	1	5	1.6444e-15	0	17.9436	14.5	3.44358	10.8798
P07283	SEC53	1	5	1.7782e-12	0	17.928	14.5	3.42799	10.7629
P34227	PRX1	1	3	2.2892e-09	0	17.906	14.5	3.40595	10.5997
Q04067	TIF35	1	4	5.5717e-33	0	17.8965	14.5	3.39646	10.5302
P53316	YGR250C	1	5	2.5152e-12	0	17.8886	14.5	3.38864	10.4733
P38203	LSM2	1	2	3.6228e-10	0	17.8741	14.5	3.37412	10.3684
P36049	EBP2	1	6	7.6184e-29	0	17.8584	14.5	3.35842	10.2562
P25635	PWP2	1	6	2.6874e-19	0	17.8288	14.5	3.32879	10.0477
P12385	SUP45	1	3	1.9866e-08	0	17.8238	14.5	3.32383	10.0132
P30619	SEC1	1	5	9.6123e-14	0	17.8217	14.5	3.32171	9.99849
P21576	VPS1	1	7	1.3019e-28	0	17.8128	14.5	3.31284	9.9372
P25298	RNA14	1	3	1.7075e-07	0	17.8104	14.5	3.3104	9.92041
P39968	VAC8	1	4	7.9115e-13	0	17.7816	14.5	3.28162	9.72447
Q01080	RPA49	1	4	2.7901e-10	0	17.7627	14.5	3.26267	9.59758
Q04119	PPN1	1	6	4.1253e-15	0	17.7385	14.5	3.23853	9.43832
P05750	RPS3	1	11	2.8596e-65	18.8474	22.0519	18.8474	3.20441	9.21772
P00924	ENO1	1	2	1.6719e-44	0	17.7044	14.5	3.20435	9.21734
P36528	MRPL17	1	4	3.701e-20	0	17.7011	14.5	3.2011	9.1966
Q05946	UTP13	1	4	1.5743e-14	0	17.688	14.5	3.18798	9.11334
P53235	YGR054W	1	4	1.2967e-12	0	17.6754	14.5	3.17542	9.03434
P12687	MRP7	1	4	7.2924e-25	0	17.6694	14.5	3.16941	8.99679
P38764	RPN1	1	5	7.7787e-37	0	17.6568	14.5	3.15676	8.91825
Q12176	MAK21	1	6	1.9164e-15	0	17.6447	14.5	3.1447	8.84401
P53739	FPK1	1	4	3.4079e-11	0	17.6439	14.5	3.14393	8.83929
P38911	FPR3	1	2	1.6289e-07	0	17.6417	14.5	3.14174	8.82588
P21560	CBP3	1	3	5.5137e-13	0	17.6371	14.5	3.13715	8.79784
P38882	UTP9	1	5	8.2277e-10	0	17.6285	14.5	3.12849	8.74519
Q07623	NOP6	1	3	1.7265e-06	0	17.6279	14.5	3.12792	8.74174
P25368	RRP7	1	4	4.4303e-09	0	17.6182	14.5	3.1182	8.68304
P09064	SUI3	1	5	1.4196e-14	0	17.6066	14.5	3.10661	8.61356
P38720	GND1	2	5	4.5619e-09	0	17.6044	14.5	3.10444	8.60062
P00817	IPP1	1	2	3.1003e-11	0	17.5989	14.5	3.09892	8.56777
P37012;P33401	PGM2;PGM1	2	4	4.9936e-11	0	17.5942	14.5	3.09419	8.53973
P43620	RMD8	1	4	9.5084e-13	0	17.5859	14.5	3.08586	8.49056
P0C2H6;P0C2H7	RPL27A;RPL27B	2	5	1.8234e-19	18.8845	21.9429	18.8845	3.05842	8.3306
P38112	MAK5	1	4	7.0663e-15	0	17.5551	14.5	3.0551	8.31145
P40064	NUP157	1	6	2.7341e-19	0	17.5541	14.5	3.05412	8.3058
Q02354	UTP6	1	6	7.2369e-18	0	17.5218	14.5	3.02175	8.12152
P25644	PAT1	1	2	7.0186e-13	0	17.5201	14.5	3.02014	8.11246
P39744	NOC2	1	4	8.0953e-13	0	17.5159	14.5	3.01591	8.08871
Q08925	MRN1	1	3	4.3164e-06	0	17.5092	14.5	3.0092	8.05118
P0CX49;P0CX50	RPL18A;RPL18B	2	5	1.6944e-71	19.5772	22.5724	19.5772	2.99517	7.97326
Q06106	MRD1	1	6	3.0074e-16	0	17.4909	14.5	2.99091	7.94975
Q12517	DCP1	1	3	1.2244e-06	0	17.4865	14.5	2.98652	7.9256
Q06217	SMD2	1	3	5.4205e-09	0	17.4782	14.5	2.97825	7.8803
P06704	CDC31	1	2	7.6254e-05	0	17.4758	14.5	2.9758	7.86693
P29468	PAP1	1	5	1.48e-14	0	17.4729	14.5	2.97294	7.85135
Q08235	BRX1	1	2	3.2767e-06	0	17.4718	14.5	2.97175	7.84487
Q12117;P38079	MRH1;YRO2	2	2	1.1414e-06	0	17.4679	14.5	2.96786	7.82375
Q08096	RCL1	1	3	4.7697e-07	0	17.4515	14.5	2.95153	7.73569
P20436	RPB8	1	2	1.2231e-10	0	17.4357	14.5	2.93567	7.65111
P0CX82;P0CX83	RPL19A;RPL19B	2	5	6.3268e-53	19.0403	21.9688	19.0403	2.92844	7.61287
P0CX23;P0CX24	RPL20A;RPL20B	2	6	9.2444e-28	19.426	22.3531	19.426	2.92713	7.60596
P04050	RPO21	1	5	2.7247e-23	0	17.4143	14.5	2.91427	7.53846
P36119	YKR023W	1	5	1.4868e-10	0	17.4123	14.5	2.91229	7.52812
P13181	GAL2	1	2	4.1285e-07	0	17.4013	14.5	2.90133	7.47115
P38779	CIC1	1	2	4.4838e-06	0	17.3957	14.5	2.89573	7.4422
Q06488	RSC2	1	3	1.84e-08	0	17.3944	14.5	2.8944	7.43535
P47077	NOP9	1	5	3.1379e-16	0	17.394	14.5	2.89398	7.43318
P32457	CDC3	1	4	3.7654e-12	0	17.3835	14.5	2.88355	7.37964
P32501	GCD6	1	5	1.7303e-09	0	17.377	14.5	2.87696	7.34601
P18239	PET9	3	3	3.9088e-09	0	17.3707	14.5	2.87067	7.31405
P38922	HRB1	1	5	1.5984e-20	0	17.3655	14.5	2.86555	7.28814
Q03088	SVL3	1	3	9.125e-13	0	17.3626	14.5	2.86265	7.2735
P53617	NRD1	1	4	3.9526e-14	0	17.3578	14.5	2.85784	7.24929
P17967	PDI1	1	4	7.2896e-12	0	17.3443	14.5	2.8443	7.18157
P38626	CBR1	1	2	1.8147e-06	0	17.3413	14.5	2.84126	7.16646
Q12496	YOL098C	1	4	1.2559e-08	0	17.3314	14.5	2.83141	7.11769
Q05123	ARP9	1	4	5.8602e-18	0	17.3288	14.5	2.82878	7.10473
P53094	MDS3	1	5	5.6572e-16	0	17.3267	14.5	2.82668	7.0944
Q12499	NOP58	1	14	2.7146e-53	19.0302	21.856	19.0302	2.82582	7.09017
P40473	POG1	1	4	1.6605e-13	0	17.3212	14.5	2.82122	7.0676
P32388	MRP49	1	2	2.4114e-05	0	17.3177	14.5	2.8177	7.05038
P38820	UBA4	1	4	8.2571e-12	0	17.307	14.5	2.80697	6.99813
P46956	PHO86	1	3	3.9198e-07	0	17.303	14.5	2.80305	6.97914
P0CX37;P0CX38	RPS6A;RPS6B	2	6	1.2935e-32	18.751	21.5463	18.751	2.79524	6.94146
P32588	PUB1	1	2	5.0113e-05	0	17.2753	14.5	2.77531	6.84623
P19454	CKA2	1	3	2.0198e-08	0	17.2565	14.5	2.75654	6.75774
P16550	APA1	1	3	1.4033e-06	0	17.2275	14.5	2.7275	6.62307
P39936	TIF4632	1	3	1.471e-16	0	17.2256	14.5	2.72562	6.61444
P17555	SRV2	1	3	8.6646e-24	0	17.2049	14.5	2.70486	6.51995
P32790	SLA1	1	3	3.4006e-11	0	17.1907	14.5	2.69065	6.45604
P40070	LSM4	1	2	6.8071e-06	0	17.1801	14.5	2.6801	6.409
P04456	RPL25	1	5	1.49e-21	19.3035	21.9833	19.3035	2.67975	6.40745
Q08818	MSC6	1	5	8.1967e-14	0	17.1623	14.5	2.66231	6.33046
P53953	SFB2	1	5	5.1866e-11	0	17.1617	14.5	2.66172	6.32787
P38809	YHR097C	1	2	3.3177e-06	0	17.1616	14.5	2.66162	6.32743
P53261	NOP7	1	3	5.6188e-08	0	17.1563	14.5	2.6563	6.30414
P35691	TMA19	1	2	8.4603e-06	0	17.1295	14.5	2.62948	6.18803
P38873	KOG1	1	5	3.874e-13	0	17.1125	14.5	2.61248	6.11554
Q03862	ARX1	1	3	4.0612e-10	0	17.0996	14.5	2.59959	6.06114
P52910	ACS2	1	4	9.5063e-12	0	17.0904	14.5	2.59042	6.02274
P07251	ATP1	1	4	1.5211e-13	0	17.0898	14.5	2.5898	6.02015
P50095;P50094;P38697;P39567	IMD3;IMD4;IMD2;IMD1	4	2	2.2869e-10	0	17.0829	14.5	2.58286	5.99126
P23301	HYP2	1	2	6.2672e-06	0	17.0818	14.5	2.58182	5.98694
P38879	EGD2	1	2	1.5477e-06	0	17.0685	14.5	2.56855	5.93213
Q04599	MRPL1	1	3	2.3188e-07	0	17.0592	14.5	2.55918	5.89373
P38199	HEK2	1	9	1.1714e-44	18.2333	20.7895	18.2333	2.55628	5.88189
P43586	LOC1	1	2	2.2967e-07	0	17.0441	14.5	2.5441	5.83244
P41057	RPS29A	1	2	2.2117e-07	0	17.0221	14.5	2.52215	5.74438
P02992	TUF1	1	11	5.5195e-43	18.2271	20.7473	18.2271	2.52023	5.73674
P43638	MHP1	1	4	1.6612e-10	0	17.0184	14.5	2.51835	5.72926
Q12114	CHS5	1	4	4.1583e-11	0	17.0146	14.5	2.51465	5.71459
P24276	SSD1	1	30	3.385e-103	19.9967	22.4987	19.9967	2.50192	5.66439
P20081	FPR1	1	2	1.5093e-06	0	16.9818	14.5	2.48181	5.58598
P32505	NAB2	1	3	9.1203e-08	0	16.9789	14.5	2.47891	5.57476
P12709	PGI1	1	2	1.5326e-05	0	16.9712	14.5	2.47118	5.54497
P0CX53;P0CX54	RPL12A;RPL12B	2	7	1.2523e-55	20.597	23.0607	20.597	2.46371	5.51633
P06367;P39516	RPS14A;RPS14B	2	5	9.909e-22	18.5869	21.0453	18.5869	2.45835	5.49588
Q00416	SEN1	1	2	0.00070554	0	16.9579	14.5	2.45787	5.49405
Q06251	YLR177W	1	2	7.949e-12	0	16.9578	14.5	2.45776	5.49363
P04807	HXK2	1	3	1.3575e-09	0	16.9535	14.5	2.45345	5.47724
P06634	DED1	2	21	2.0611e-100	21.5352	23.9657	21.5352	2.43049	5.39076
P0CX55;P0CX56	RPS18A;RPS18B	2	8	7.7418e-40	19.336	21.7489	19.336	2.41287	5.32533
P32561	RPD3	1	3	7.1553e-11	0	16.9121	14.5	2.41205	5.3223
Q12028	APL4	1	3	2.8253e-16	0	16.9105	14.5	2.41053	5.3167
P33314	BUD2	1	5	5.0268e-13	0	16.9098	14.5	2.40982	5.31408
Q04409	EMI2	1	4	9.8975e-11	0	16.8928	14.5	2.39285	5.25194
P35207	SKI2	1	6	2.7273e-30	0	16.8855	14.5	2.38548	5.22518
P02400	RPP2B	1	3	4.5108e-48	19.5863	21.9564	19.5863	2.3701	5.16977
P25270	MRM1	1	3	6.0784e-11	0	16.8692	14.5	2.36918	5.16647
P02407;P14127	RPS17A;RPS17B	2	4	5.4752e-47	18.9605	21.3174	18.9605	2.35694	5.12283
P53538	SSU72	1	2	4.9508e-06	0	16.8516	14.5	2.3516	5.1039
P42943	CCT7	1	3	8.3615e-10	0	16.8493	14.5	2.34928	5.0957
P14742	GFA1	1	3	6.0464e-09	0	16.8398	14.5	2.33984	5.06246
P39931	SSP120	1	2	7.2628e-07	0	16.8264	14.5	2.32637	5.01542
P33201	MRT4	1	2	6.0031e-05	0	16.8235	14.5	2.32352	5.00552
P11745	RNA1	1	2	2.8172e-06	0	16.8134	14.5	2.31341	4.97057
P53276	UTP8	1	4	2.7179e-09	0	16.8071	14.5	2.30713	4.94898
Q12024	YTM1	1	2	7.8368e-09	0	16.8062	14.5	2.30625	4.94596
P47116	PTK2	1	3	6.0968e-11	0	16.8042	14.5	2.30423	4.93904
P28834	IDH1	1	2	1.1442e-06	0	16.7941	14.5	2.29411	4.90451
P53551	HHO1	1	2	1.996e-11	0	16.769	14.5	2.26901	4.81992
P17709	GLK1	1	2	1.1257e-08	0	16.7599	14.5	2.25994	4.78972
P46951	YPP1	1	3	1.3535e-09	0	16.7542	14.5	2.25421	4.77073
P14065	GCY1	2	4	7.8129e-12	0	16.7532	14.5	2.25316	4.76726
P47017	LSM1	1	2	0.00015813	0	16.7504	14.5	2.25042	4.75821
P38708	YHR020W	1	3	3.6978e-08	0	16.7414	14.5	2.24136	4.72843
Q06188	YLR455W	1	2	3.4122e-06	0	16.735	14.5	2.23503	4.70772
Q12000	TMA46	1	2	5.4769e-06	0	16.7332	14.5	2.23317	4.70166
P48415	SEC16	1	2	9.9303e-05	0	16.7321	14.5	2.23211	4.69821
Q12159	YRA1	1	7	1.3769e-26	19.0195	21.2508	19.0195	2.23137	4.6958
Q03063	DIG1	1	2	9.753e-07	0	16.7271	14.5	2.22707	4.68182
P22217	TRX1	1	2	2.0066e-07	0	16.7148	14.5	2.21478	4.64211
P40989	GSC2	1	2	4.5186e-55	0	16.706	14.5	2.20604	4.61407
P10592	SSA2	2	7	2.6281e-167	19.5132	21.717	19.5132	2.20371	4.60662
P39079	CCT6	1	3	9.8478e-10	0	16.7036	14.5	2.20361	4.60631
P00830	ATP2	1	3	2.5638e-09	0	16.6991	14.5	2.19914	4.59206
P53881	MRPL22	1	3	5.474e-07	0	16.6898	14.5	2.18975	4.56226
Q08920	CBC2	1	3	8.4049e-08	0	16.6575	14.5	2.15746	4.46129
P53250	TWF1	1	3	3.3948e-07	0	16.6485	14.5	2.1485	4.43367
P35178	RRP1	1	2	7.6301e-06	0	16.6478	14.5	2.14779	4.43148
Q08831	VTS1	1	2	4.8795e-07	0	16.6277	14.5	2.1277	4.3702
P51998	YML6	1	2	6.0296e-18	0	16.614	14.5	2.11396	4.32878
P40530	PKP1	1	4	1.3264e-12	0	16.613	14.5	2.11296	4.32578
P47006	RPA34	1	2	0.00026572	0	16.6102	14.5	2.11022	4.31757
Q12754	RRP12	1	4	1.0372e-09	0	16.6092	14.5	2.10924	4.31464
P10591	SSA1	2	8	2.5426e-173	23.3145	25.4136	23.3145	2.0991	4.28442
Q02959	HOS3	1	2	3.3041e-06	0	16.5868	14.5	2.0868	4.24805
P02406	RPL28	1	4	3.0224e-11	18.9878	21.0282	18.9878	2.04035	4.11345
Q99257	MEX67	1	3	6.1824e-08	0	16.5326	14.5	2.03261	4.09144
P32657	CHD1	1	4	2.4872e-10	0	16.5264	14.5	2.02636	4.07376
Q02725	VTC3	1	3	6.9128e-13	0	16.518	14.5	2.01796	4.05011
P38431;P38431-2	TIF5	2	4	1.9971e-15	0	16.5159	14.5	2.0159	4.04433
Q99247	YOL087C	1	5	2.5594e-12	0	16.5045	14.5	2.00449	4.01247
P45976	FIP1	1	2	1.2584e-05	0	16.5013	14.5	2.00129	4.00358
P02309	HHF1	1	5	1.9462e-57	20.834	22.8339	20.834	1.9999	3.99972
P32597	STH1	1	3	3.2198e-10	0	16.4923	14.5	1.99234	3.97882
P23644	TOM40	1	2	7.6919e-05	0	16.4915	14.5	1.99149	3.97647
P30665	MCM4	1	3	1.7029e-10	0	16.4824	14.5	1.98243	3.95158
P06786	TOP2	1	3	2.9895e-06	0	16.4773	14.5	1.97733	3.93764
P32502	GCD7	1	2	1.0165e-05	0	16.4656	14.5	1.9656	3.90575
Q07800	PSR1	1	3	1.1762e-08	0	16.4508	14.5	1.95079	3.86586
P25655	CDC39	1	4	7.5239e-07	0	16.4283	14.5	1.92833	3.80614
Q02821	SRP1	1	2	1.6043e-07	0	16.4172	14.5	1.91723	3.77697
P41318	LST8	1	3	1.3616e-09	0	16.4165	14.5	1.9165	3.77506
P00931	TRP5	1	2	7.724e-21	0	16.4012	14.5	1.90116	3.73513
P32905;P46654	RPS0A;RPS0B	2	7	3.8857e-26	20.4783	22.3353	20.4783	1.85702	3.62259
P36520	MRPL10	1	3	4.0496e-08	0	16.3295	14.5	1.82948	3.55409
P02829	HSP82	1	2	1.1587e-65	0	16.3242	14.5	1.82418	3.54106
P16370	RPB3	1	3	1.1866e-05	0	16.3181	14.5	1.81812	3.52621
P23337;P27472	GSY1;GSY2	2	2	9.3744e-08	0	16.2961	14.5	1.79606	3.47271
Q06505	SPN1	1	2	3.8655e-05	0	16.2927	14.5	1.79273	3.4647
P38011	ASC1	1	9	1.9948e-40	21.1076	22.8946	21.1076	1.78698	3.45092
P29295	HRR25	1	2	2.8237e-05	0	16.2654	14.5	1.76536	3.39959
Q12019	MDN1	1	3	1.6115e-07	0	16.2593	14.5	1.75927	3.38527
P39107	MNN9	1	2	3.4015e-05	0	16.2592	14.5	1.75923	3.38517
P08566	ARO1	1	2	0.00027625	0	16.2397	14.5	1.73973	3.33973
Q02866	MUK1	1	3	1.0939e-10	0	16.2319	14.5	1.73193	3.32172
Q01477	UBP3	1	2	3.171e-05	0	16.2196	14.5	1.71964	3.29354
P34730	BMH2	1	2	1.22e-22	0	16.2114	14.5	1.71145	3.2749
Q12018	CDC53	1	2	0.0021173	0	16.2007	14.5	1.70071	3.25061
Q08287	NOP8	1	2	3.8249e-05	0	16.2002	14.5	1.70021	3.24948
P04911;P04912	HTA1;HTA2	2	2	2.4389e-13	21.3353	23.0339	21.3353	1.69864	3.24595
P53140	RMD9	1	4	6.7245e-15	0	16.1962	14.5	1.69618	3.24042
P15646	NOP1	1	9	2.0395e-37	20.7444	22.4207	20.7444	1.67635	3.19618
P22146	GAS1	1	2	2.8484e-06	0	16.1762	14.5	1.67617	3.19578
Q12136	SAS10	1	2	5.7914e-11	0	16.1603	14.5	1.66031	3.16084
Q12275	YOR093C	1	4	8.3718e-13	0	16.1541	14.5	1.65411	3.14729
P38164	YBL104C	1	3	1.8598e-07	0	16.1439	14.5	1.64386	3.12501
Q06631	BFR2	1	2	6.9065e-09	0	16.1016	14.5	1.60161	3.03482
P46784;Q08745	RPS10B;RPS10A	2	3	5.0526e-15	20.4201	22.0159	20.4201	1.59583	3.02268
P25374	NFS1	1	2	7.0525e-05	0	16.0936	14.5	1.59356	3.01793
Q07807	PUF3	1	2	1.2883e-06	0	16.0904	14.5	1.59044	3.01141
P53741	BRE5	1	3	2.8467e-07	0	16.0816	14.5	1.58161	2.99304
P32634	PMD1	1	5	3.6108e-15	0	16.0806	14.5	1.58059	2.99092
P47054	NUP192	1	2	0.00052701	0	16.0616	14.5	1.56158	2.95177
P32589;P32590	SSE1;SSE2	2	2	2.9825e-06	0	16.0588	14.5	1.55877	2.94603
P21373	UTR1	1	9	4.4264e-51	19.0469	20.5938	19.0469	1.54682	2.92172
P36534	MRPL40	1	2	1.067e-06	0	16.039	14.5	1.53896	2.90585
P32582	CYS4	1	2	4.54e-06	0	16.0354	14.5	1.53544	2.89877
P38250	IST2	1	2	9.096e-11	0	16.0286	14.5	1.52858	2.88502
P25303	SCJ1	1	2	0.00021341	0	16.0271	14.5	1.52711	2.88208
Q01662	MAP1	1	2	3.6787e-06	0	16.0208	14.5	1.52081	2.86952
Q12230	LSP1	1	2	1.4974e-08	0	16.0186	14.5	1.51863	2.86519
P13185	KIN1	1	2	9.3446e-08	0	16.0049	14.5	1.50492	2.83809
P41277;P40106	RHR2;HOR2	2	8	2.489e-23	18.5622	20.0613	18.5622	1.49908	2.82662
Q04697	GSF2	1	2	4.9189e-06	0	15.9909	14.5	1.49086	2.81056
Q01560	NPL3	1	7	4.6649e-25	19.7898	21.2677	19.7898	1.47792	2.78547
P10080	SBP1	1	9	1.7349e-26	20.5324	22.009	20.5324	1.47657	2.78286
P36531	MRPL36	1	2	4.6681e-09	0	15.9742	14.5	1.47421	2.77831
P36161	NUP133	1	3	5.926e-10	0	15.972	14.5	1.47199	2.77404
P14741	GCN3	1	2	0.00066697	0	15.9693	14.5	1.46932	2.76891
P20448	HCA4	1	2	3.0625e-06	0	15.9621	14.5	1.4621	2.75509
P40483	YIL108W	1	2	1.4278e-06	0	15.9603	14.5	1.46034	2.75173
P52286	SKP1	1	2	7.2767e-06	0	15.9583	14.5	1.45826	2.74777
P10962	MAK16	1	2	1.6066e-06	0	15.9281	14.5	1.4281	2.69092
P38682	GLO3	1	2	4.4303e-06	0	15.9204	14.5	1.4204	2.6766
P41058	RPS29B	1	2	6.26e-07	0	15.914	14.5	1.41401	2.66477
P38970	HAL5	1	2	1.3171e-06	0	15.9074	14.5	1.40741	2.65261
P04840	POR1	1	10	1.4212e-39	20.036	21.4396	20.036	1.40355	2.64552
P20606	SAR1	1	2	1.3321e-06	0	15.8986	14.5	1.39855	2.63636
Q06706	IKI3	1	3	7.3699e-12	0	15.8957	14.5	1.39574	2.63123
Q06218	DBP9	1	3	9.3251e-08	0	15.8949	14.5	1.39491	2.62972
Q12389	DBP10	1	3	2.9263e-07	0	15.8949	14.5	1.39487	2.62965
P07253	CBP6	1	2	6.2583e-07	0	15.8911	14.5	1.39114	2.62286
P32599	SAC6	1	3	7.9718e-11	0	15.8836	14.5	1.38362	2.60922
P47130	CSN12	1	3	1.4928e-08	0	15.8692	14.5	1.36916	2.5832
P32899	IMP3	1	2	0.0015084	0	15.8669	14.5	1.36689	2.57914
P21242	PRE10	1	2	4.5402e-09	0	15.8444	14.5	1.34439	2.53923
P38631	FKS1	1	12	7.9328e-95	20.5458	21.863	20.5458	1.31726	2.49192
P00549	CDC19	2	13	1.8822e-48	21.5243	22.8256	21.5243	1.30127	2.46446
P36048	SNU114	1	2	6.2071e-10	0	15.7998	14.5	1.29976	2.46188
P43603	LSB3	1	3	5.8745e-06	0	15.7632	14.5	1.26319	2.40026
Q12377	RPN6	1	2	2.782e-06	0	15.7538	14.5	1.25384	2.38475
P08431	GAL7	1	11	2.3592e-45	19.478	20.7269	19.478	1.24893	2.37665
P32449;P14843	ARO4;ARO3	2	2	2.0337e-07	0	15.7458	14.5	1.24578	2.37147
P19097	FAS2	1	2	1.0456e-09	0	15.7358	14.5	1.23582	2.35515
P40327	RPT2	1	2	5.823e-06	0	15.7197	14.5	1.21971	2.329
P0C0V8;Q3E754	RPS21A;RPS21B	2	6	2.3218e-25	20.7002	21.9114	20.7002	1.21122	2.31533
P32419	MDH3	1	2	4.791e-13	0	15.6999	14.5	1.1999	2.29724
P13382	POL1	1	3	1.1412e-06	0	15.6899	14.5	1.18992	2.2814
P34077	NIC96	1	2	2.7694e-07	0	15.6798	14.5	1.17984	2.26552
P0C2I6;Ty1 gag-pol	TY1B-LR3;TY1B-PR1;	57	3	1.875e-88	22.484	23.6471	22.484	1.16318	2.23951
P32565	RPN2	1	3	5.8116e-09	0	15.6516	14.5	1.15158	2.22157
Q03653	EFR3	1	3	3.9397e-11	0	15.6221	14.5	1.12211	2.17665
P22204;P32328	DBF2;DBF20	2	2	0.00025432	0	15.6166	14.5	1.11664	2.16841
P25342	CDC10	1	2	4.1058e-06	0	15.6018	14.5	1.1018	2.14622
P53941	IMP4	1	2	1.9732e-05	0	15.5997	14.5	1.09968	2.14307
P10659	SAM1	2	7	8.2242e-27	18.633	19.7281	18.633	1.09518	2.1364
P38853	KEL1	1	2	0.00018222	0	15.594	14.5	1.09403	2.1347
P39998	EDC3	1	2	0.0015497	0	15.5864	14.5	1.0864	2.12344
P02994	TEF1	1	14	1.4722e-75	24.2296	25.3057	24.2296	1.0761	2.10833
P36124	SET3	1	2	1.3345e-05	0	15.5446	14.5	1.04457	2.06275
P38065	APL3	1	3	2.3247e-07	0	15.5352	14.5	1.03518	2.04937
P36006	MYO3	1	2	8.3559e-05	0	15.5339	14.5	1.03394	2.04761
P89105	CTR9	1	2	7.065e-07	0	15.5323	14.5	1.03226	2.04523
P40557	EPS1	1	3	6.6567e-08	0	15.5266	14.5	1.02662	2.03725
P39990	SNU13	1	5	5.6119e-16	20.4437	21.4544	20.4437	1.01069	2.01487
P04397	GAL10	1	19	2.7538e-89	21.0217	22.0254	21.0217	1.00372	2.00516
P47018	MTC1	1	2	2.3925e-06	0	15.4766	14.5	0.97656	1.96777
P29366	BEM1	1	3	1.863e-09	0	15.4736	14.5	0.97358	1.96371
P07170	ADK1	1	3	2.253e-08	0	15.4607	14.5	0.96068	1.94623
Q12324	YVC1	1	2	1.0464e-05	0	15.4387	14.5	0.93869	1.91679
Q99177	BRR1	1	2	0.00013427	0	15.4033	14.5	0.90331	1.87035
P32908	SMC1	1	2	2.6596e-07	0	15.3588	14.5	0.85875	1.81347
P38181	NUP170	1	2	1.0336e-05	0	15.3487	14.5	0.84873	1.80091
P38701	RPS20	1	4	1.9632e-28	20.2361	21.0808	20.2361	0.84475	1.79595
Q04439	MYO5	1	3	4.4882e-07	0	15.3425	14.5	0.84246	1.79311
P32364	SMY1	1	2	0.00021999	0	15.3269	14.5	0.82685	1.77381
P22579	SIN3	1	2	4.4413e-07	0	15.325	14.5	0.82499	1.77152
P25847	MSH2	1	2	2.9006e-05	0	15.3214	14.5	0.8214	1.76712
P32787	MGM101	1	4	3.5354e-14	18.9536	19.7691	18.9536	0.81553	1.75994
P04385	GAL1	2	18	5.9699e-76	21.8221	22.6367	21.8221	0.81459	1.7588
P31383	TPD3	1	2	3.285e-06	0	15.3128	14.5	0.81281	1.75663
P32324	EFT1	1	22	2.1988e-91	22.0879	22.8942	22.0879	0.80634	1.74877
P36120	DBP7	1	2	2.1515e-07	0	15.3057	14.5	0.80567	1.74796
P47108	URB2	1	2	1.015e-05	0	15.3057	14.5	0.80567	1.74796
Q12339	UTP23	1	2	5.0569e-05	0	15.2942	14.5	0.79419	1.7341
P32349	RPC82	1	2	4.8212e-10	0	15.2632	14.5	0.76323	1.69729
Q12034	SLF1	1	2	1.9026e-05	0	15.2507	14.5	0.75074	1.68266
P33750	SOF1	1	2	1.9048e-06	0	15.1769	14.5	0.67687	1.59867
P33338	SLA2	1	2	8.6155e-06	0	15.1704	14.5	0.67043	1.59155
Q12250	RPN5	1	2	3.2589e-06	0	15.1588	14.5	0.65885	1.57882
P04147	PAB1	1	26	1.0576e-95	23.2978	23.9249	23.2978	0.62706	1.54441
Q02793	SKI8	1	2	5.891e-05	0	15.1099	14.5	0.60987	1.52612
P50942	INP52	2	4	2.1339e-10	0	15.0982	14.5	0.59816	1.51378
P39676	YHB1	1	2	3.7321e-09	0	15.076	14.5	0.57602	1.49073
P46672	ARC1	1	6	2.5765e-51	18.5645	19.1314	18.5645	0.56688	1.48132
P35732	DEF1	1	2	0.00061583	0	15.0181	14.5	0.51807	1.43204
Q03761	TAF12	1	3	4.967e-07	0	15.0044	14.5	0.5044	1.41853
O14467	MBF1	1	7	2.2777e-25	20.3131	20.7843	20.3131	0.47122	1.38628
P32500	NDC1	1	2	1.2837e-06	0	14.9693	14.5	0.46934	1.38448
Q87022;P32503;Q87024	gag-pol;gag	4	26	1.4226e-267	28.3467	28.8156	28.3467	0.46887	1.38402
P45818	ROK1	1	2	1.2285e-05	0	14.9584	14.5	0.45837	1.37399
P36160	RPF2	1	2	1.4155e-05	0	14.9352	14.5	0.43521	1.35211
P39076	CCT2	1	2	4.2173e-05	0	14.9312	14.5	0.4312	1.34835
P21339	MSB1	1	2	0.00013536	0	14.9188	14.5	0.41882	1.33683
P32445	RIM1	1	4	2.5359e-13	18.9742	19.3633	18.9742	0.38911	1.30959
P40066	GLE2	1	2	8.4639e-06	0	14.8555	14.5	0.3555	1.27943
Q03780	YDR239C	1	2	4.2474e-05	0	14.8442	14.5	0.34422	1.26946
P38041	BOI1	1	2	3.638e-06	0	14.8368	14.5	0.33684	1.26299
P46995	SET2	1	3	2.0183e-05	0	14.8148	14.5	0.31483	1.24387
P32618	YEL043W	1	2	0.003124	0	14.7892	14.5	0.28918	1.22195
P48234	ENP2	1	2	0.0014827	0	14.7472	14.5	0.2472	1.1869
P00330	ADH1	3	8	2.4006e-34	20.4992	20.7278	20.4992	0.22862	1.17171
P00560	PGK1	1	16	1.1948e-66	21.6183	21.8059	21.6183	0.18762	1.13888
P15992	HSP26	1	6	2.1962e-23	19.2312	19.4095	19.2312	0.17828	1.13153
P00359;P00358	TDH3;TDH2	2	7	7.9512e-37	21.8478	22.0152	21.8478	0.1674	1.12303
Q06833	YPR091C	1	2	4.4194e-05	0	14.6577	14.5	0.15765	1.11547
P05030;P19657	PMA1;PMA2	2	15	2.0625e-64	20.4118	20.5133	20.4118	0.10143	1.07284
Q12464	RVB2	1	6	9.8516e-21	18.64	18.7399	18.64	0.09989	1.07169
P39969	BOI2	1	2	0.00016851	0	14.5847	14.5	0.08467	1.06045
P07257	QCR2	1	2	1.9897e-05	0	14.5564	14.5	0.05645	1.0399
P00925	ENO2	1	8	1.5346e-72	21.8544	21.801	21.8544	-0.05337	0.963683
P00950	GPM1	1	8	2.3202e-29	19.7998	19.7395	19.7998	-0.06038	0.959011
P34760	TSA1	2	5	2.1831e-13	18.4393	18.3682	18.4393	-0.07101	0.951971
P37292	SHM1	1	8	2.6837e-62	19.8369	19.7145	19.8369	-0.12233	0.918703
P11075	SEC7	1	3	2.2095e-05	0	14.3384	14.5	-0.16161	0.894027
P41940	PSA1	1	7	1.2688e-23	19.5792	19.4028	19.5792	-0.17638	0.884921
P25357	SNT1	1	2	0.0018718	0	14.2795	14.5	-0.22046	0.858292
Q02979	GDE1	1	2	0.0014045	0	14.2719	14.5	-0.2281	0.853759
P24583	PKC1	1	2	5.6699e-05	0	14.1802	14.5	-0.31978	0.801192
P40018	SMB1	1	2	0.00020202	0	14.1616	14.5	-0.3384	0.790918
P40160	RIO2	1	2	1.2859e-10	0	14.1179	14.5	-0.38211	0.767315
P14832	CPR1	1	5	1.063e-19	19.45	18.8691	19.45	-0.58084	0.668574
P48362	HGH1	1	2	2.2283e-05	0	13.3834	14.5	-1.11657	0.461189
P53207	SNU71	1	2	0.00087532	0	13.3714	14.5	-1.12863	0.45735
Q12296	MAM3	1	2	0.00010305	0	13.2614	14.5	-1.23862	0.423778
P53540	SPC98	1	6	2.0169e-20	18.8635	17.4448	18.8635	-1.4187	0.374049
P16387	PDA1	1	5	9.6327e-30	20.0084	17.999	20.0084	-2.00941	0.248375
Q00955	ACC1	2	44	1.5416e-164	23.0299	20.9734	23.0299	-2.05652	0.240395
P53865	CNM67	1	14	1.2645e-58	21.3347	18.9113	21.3347	-2.42341	0.186415
P32380	SPC110	1	9	8.9263e-33	19.7943	17.3377	19.7943	-2.45656	0.18218
P25605	ILV6	1	14	7.2799e-99	28.1486	25.6865	28.1486	-2.46211	0.181481
P07342	ILV2	1	27	8.7664e-214	29.174	26.4076	29.174	-2.76641	0.14697
P32473	PDB1	1	5	9.331e-22	20.615	17.8249	20.615	-2.79007	0.144579
P12695	LAT1	1	5	1.0677e-19	20.194	17.3963	20.194	-2.79768	0.143818
Q06010	STE23	1	16	9.4381e-48	21.1081	17.9251	21.1081	-3.183	0.110109
P09624	LPD1	1	9	8.4584e-43	20.8097	17.6016	20.8097	-3.2081	0.10821
P23172;Q87026	gag-pol;gag	2	16	1.6346e-75	25.0616	20.4056	25.0616	-4.65602	0.0396642
